# Supplementary material for: Do General Practitioners in a Visiting Medical Officer Arrangement Improve the Perceived Quality of Care of Rural and Remote Patients? A Qualitative Study in Australia
Source: Healthcare (Basel). 2022 Jun 4;10(6):1045. doi: 10.3390/healthcare10061045 (PMC9223112; doi:10.3390/healthcare10061045)
Supplement: Supplementary file 1 [file healthcare-10-01045-s001.zip]

Archive with 1 entries (1 files):
- healthcare-1670721-supplementary.pdf
